# Supplementary material for: β-COP Regulates TWIK1/TREK1 Heterodimeric Channel-Mediated Passive Conductance in Astrocytes
Source: Cells. 2022 Oct 21;11(20):3322. doi: 10.3390/cells11203322 (PMC9600989; doi:10.3390/cells11203322)
Supplement: Supplementary file 1 [file cells-11-03322-s001.zip]

Archive with 1 entries (1 files):
- cells-1959073-SM.pdf
